# Supplementary material for: Human DUX4 and mouse Dux interact with STAT1 and broadly inhibit interferon-stimulated gene induction
Source: eLife. 2023 Apr 24;12:e82057. doi: 10.7554/eLife.82057 (PMC10195082; doi:10.7554/eLife.82057)
Supplement: Figure 6—source data 3. — Western blot showing anti-CIC signal for Figure 6B. * marks correct size band. Blot was cut into two pieces, this piece was probed with anti-CIC. Protein ladder only appears in the ‘white light’ exposure. Signal from ECL only appears in the chemiluminescence channel. [file elife-82057-fig6-data3.zip]

Archive with 3 entries (3 files):
- Figure6-SourceData3-KitraSRS-CIC.mscn
- Figure6-SourceData3.pdf
- __MACOSX/._Figure6-SourceData3.pdf
